# Supplementary material for: Wheat with greatly reduced accumulation of free asparagine in the grain, produced by CRISPR/Cas9 editing of asparagine synthetase gene TaASN2
Source: Plant Biotechnol J. 2021 Mar 28;19(8):1602–13. doi: 10.1111/pbi.13573 (PMC8384593; doi:10.1111/pbi.13573)
Supplement: Supplementary file 1 — Data S1. Ensembl Plant database (http://plants.ensembl.org/index.html) references for the asparagine synthetase genes of wheat (Triticum aestivum) cv. Cadenza (Sheet 2). Data S2. Primers used for Golden Gate (GG) assembly (Sheet 3). Data S3. T2 seed free amino acid concentrations (Sheet 4). Data S4. T3 seed free amino acid concentrations (Sheet 5). Data S5. Results from analysis of variance (ANOVA) of the T3 seed data for free asparagine, aspartic acid, glutamic acid and glutamine (Sheet 6). Data S6. Table of means from restricted maximum likelihood (REML) analysis of phenotype data (Sheet 7). [file PBI-19-1602-s001.xlsx]

## Sheet: Title page
Wheat with greatly reduced accumulation of free asparagine in the grain, produced by CRISPR/Cas9 editing of asparagine synthetase gene TaASN2
Sarah Raffana, Caroline Sparksa, Alison Huttlya, Lucy Hydea, Andrew Meadb, Steven J. Hanleyb, Paul A. Wilkinsonc, Gary Barkerc, Keith J. Edwardsc, Tanya Y. Curtisd, Sarah Usherd, Ondrey Kosikd and Nigel G. Halforda
aDepartment of Plant Sciences, Rothamsted Research, Harpenden AL5 2JQ, United Kingdom
bDepartment of Computational and Analytical Sciences, Rothamsted Research, Harpenden AL5 2JQ, United Kingdom
cFunctional Genomics, School of Biological Sciences, University of Bristol, Bristol BS8 1TQ, United Kingdom
dCurtis Analytics Limited, Daniel Hall Building, Rothamsted Research Campus, Harpenden AL5 2JQ, United Kingdom
Sheet 1. Title page
Sheet 2. Ensembl Plant database (http://plants.ensembl.org/index.html) references for the asparagine synthetase genes of wheat (Triticum aestivum) cv. Cadenza.
Sheet 3. Primers used for Golden Gate (GG) assembly
Sheet 4. T2 seed free amino acid concentrations
Sheet 5. T3 seed free amino acid concentrations
Sheet 6. Results from analysis of variance (ANOVA) of the T3 seed data for free asparagine, aspartic acid, glutamic acid and glutamine
Sheet 7. Table of means from restricted maximum likelihood (REML) analysis of phenotype data

## Sheet: Ensemble Plant references
Ensembl Plant database (http://plants.ensembl.org/index.html) references for the asparagine synthetase genes of wheat (Triticum aestivum) cv. Cadenza.
Genome	Chromosome	Gene	Reference
A	5A	TaASN1	TraesCAD_scaffold_074499_01G000100
B	5B	TaASN1	No reference: On scaffold 003665
D	5D	TaASN1	TraesCAD_scaffold_051479_01G000100
A	3A	TaASN2	TraesCAD_scaffold_023055_01G000100
B	3B	TaASN2	TraesCAD_scaffold_036944_01G000100
D	3D	TaASN2	TraesCAD_scaffold_017129_01G000200
A	1A	TaASN3.1	TraesCAD_scaffold_072150_01G000100
B	1B	TaASN3.1	TraesCAD_scaffold_065800_01G000100
D	1D	TaASN3.1	TraesCAD_scaffold_054547_01G000100
A	1A	TaASN3.2	TraesCAD_scaffold_025696_01G000800
B	1B	TaASN3.2	TraesCAD_scaffold_002660_01G000800
D	1D	TaASN3.2	TraesCAD_scaffold_005591_01G000400
A	4A	TaASN4	TraesCAD_scaffold_030860_01G000200
B	4B	TaASN4	TraesCAD_scaffold_054575_01G000100
D	4D	TaASN4	TraesCAD_scaffold_023045_01G000200

## Sheet: GG primers
		Primer name	Primer sequence
		L5AD5-F	CGGGTCTCAGGCAGGATGGGCAGTCTGGGCAACAAAGCACCAGTGG
		gRNA1 R	CGGGTCTCCGCGACGAGTCGCGTTTCAGAGCTATGC
		gRNA1 F	TAGGTCTCATCGCCGCACCCCTGCACCAGCCGGGAA
		gRNA2 R	CGGGTCTCCGCGGCCTGCACCGTTTCAGAGCTATGC
		gRNA2 F	TAGGTCTCACCGCTCCAGTCCTGCACCAGCCGGGAA
		gRNA3 R	CGGGTCTCCGCTGGTCGCCGGGTTTCAGAGCTATGC
		gRNA3 F	TAGGTCTCACAGCCGCTCTACTGCACCAGCCGGGAA
		gRNA4 R	CGGGTCTCCTCACTGCCGGTCGTTTCAGAGCTATGC
		gRNA4 F	TAGGTCTCAGTGACTGCGAGGTGCACCAGCCGGGAA
		L3AD5-R	TAGGTCTCCAAACGGATGAGCGACAGCAAACAAAAAAAAAACACCGACTCG

## Sheet: T2 seed amino acids
		WT					P23					P41					P99					P59					P126						P178
		1	2	3	4	5	1	2	3	4	5	1	2	3	4	5	1	2	3	4	5	1	2	3	4	5	1	2	3	4	5	6	1	2	3	4	5
c [mmol/kg]	Alanine	0.0333333	0	0	0	0	0.048	0.341333	0	0	0.0133333	0	0.227333	0.0813333	0	0.168	0.876667	0.884667	1.69933	0.00733333	0.174	0	0.0686667	0	0	0.174667	0.143333	0.0466667	0.280667	0.200667	0.402	0.292667	0.201333	0.206	0.304667	P178+AF2:AK2	0.185333
	Sarcosine	0.0286667	0	0	0	0	0.0113333	0.332667	0	0	0	0	0.198	0.0273333	0	0.127333	0.968667	0.979333	1.94333	0	0.135333	0	0.01	0	0	0.14	0.148667	0.0326667	0.215333	0.236	0.474	0.341333	0.236	0.242667	0.356	0.0546667	0.218
	Glycine	0	0	0	0	0.276667	0	0	0	0	0	0	0	0	0	0	0	0	0.0453333	0	0	0	0	0	0	0	0	0	0	0	0	0	0	0	0	0.826	0
	Valine	7.086	6.958	6.958	6.958	6.958	0	0	6.958	6.958	2.31933	6.958	0	0	6.958	6.958	2.31933	0	0	6.958	6.958	6.958	6.958	6.958	6.958	6.958	7.624	7.624	7.624	7.624	7.624	7.624	7.624	7.624	2.66667	7.624	7.624
	Leucine	0	0	0	0.00266667	0	0.0126667	0.0873333	0	0	0.0226667	0	0.0966667	0.096	0	0.0786667	0.178	0.164667	0.118667	0	0.0626667	0	0.022	0.000666667	0	0.066	0	0	0.0406667	0	0	0.0446667	0	0	0.0233333	0	0
	Isoleucine	0.13	0.145333	0.143333	0.145333	0.142	0.145333	0.232667	0.144667	0.146	0.218667	0.145333	0.15	0.28	0.158667	0.15	0.164667	0.158	0.246667	0.146667	0.149333	0.144	0.148	0.146	0.154667	0.175333	0.192667	0.147333	0.154	0.144	0.148667	0.193333	0.142667	0.146667	0.147333	0.141333	0.158
	Glutamine	1.11067	1.10933	0.97	1.08533	0.892	1.25533	1.44933	1.22867	1.02333	1.13467	1.184	1.526	1.29667	0.98	1.20933	1.552	1.47933	2.162	1.084	1.01467	0.924	1.19333	1.236	1.188	1.32267	1.05	1.01333	0.259333	0.136	0.269333	0.290667	0.611333	0.290667	0.421333	0.170667	0.577333
	Threonine	0	0	0	0	0	0	0	0	0	0	0	0	0	0	0	0	0	0	0	0	0	0	0	0	0	0	0	0.0486667	0.0286667	0.0346667	0.0353333	0.038	0.024	0.0486667	0.094	0.0386667
	Serine	0	0	0	0	0	0.171333	0.476	0	0	0.086	0	0.18	0	0	0	0	0	0.191333	0	0	0	0	0	0	0	0	0	0.106	0.0653333	0.07	0.0886667	0.256	0.0433333	0.21	0.0266667	0.206667
	Proline	0.026	0	0	0	0	0	0.0733333	0	0	0.00466667	0	0.122	0	0	0.156667	1.25733	1.876	4.71067	0.152	0.235333	0	0.152	0	0	0.333333	0.056	0	0.101333	0.082	0.122	0.128667	0.0986667	0.143333	0.0933333	0.028	0.076
	Asparagine	1.82	2.30867	1.476	1.422	1.112	0.442	1.22267	0.532	0.882	0.414667	0.365333	1.188	0.442	0.271333	3.14067	2.57067	3.93067	5.81267	0.973333	1.312	0.0946667	0.16	0.126	0.121333	0.214667	1.60667	0.876667	1.27533	1.05067	2.82933	1.628	0.674	1.41867	1.274	0.469333	0.702667
	Aspartic Acid	1.30333	1.29533	0.667333	1.36867	0.012	0	0.771333	0.380667	0.169333	0	0.242	1.382	0.481333	0.282	1.89133	1.54733	1.94533	0.31	0.042	0.467333	0.243333	1.67333	0.188	0.0453333	2.21933	0.452	0.0726667	0.8	0.188667	0.672	0.453333	0.0313333	0.500667	0.829333	0	0
	Methionine	0.187333	0.206667	0.204	0.208	0.205333	0.210667	0.217333	0.212	0.206	0.210667	0.21	0.215333	0.212	0.205333	0.210667	0.234667	0.224	0.205333	0.209333	0.207333	0.204	0.210667	0.207333	0.207333	0.220667	0.184667	0.183333	0.211333	0.21	0.208	0.206	0.208667	0.204	0.205333	0.206	0.205333
	Glutamic Acid	0.737333	0.621333	0.4	0.657333	0.210667	1.136	1.72133	0.972667	0.474667	0.790667	0.678667	1.564	1.42067	0.48	1.14067	1.45333	1.98933	3.18133	0.771333	0.835333	0.503333	1.262	1.22667	0.883333	1.66867	0.542	0.34	0.468667	0.278	0.643333	0.602667	1.376	0.614	0.963333	0.151333	1.55133
	Phenylalanine	0.445333	0.472667	0.457333	0.476667	0.452667	0.49	0.488	0.47	0.46	0.468	0.467333	0.5	0.486	0.458667	0.517333	0.602667	0.554	0.486	0.488	0.518667	0.476	0.513333	0.471333	0.47	0.506667	0.500667	0.478	0.493333	0.468667	0.475333	0.481333	0.475333	0.486	0.488	0.446	0.478
	Glutamine	0.0553333	0.0653333	0.034	0.0406667	0.0566667	0.676	1.246	0.908	0.484	0.654667	0.193333	0.948	0.420667	0.0606667	0.201333	0.271333	0.859333	9.27	0.108	0.0706667	0.0433333	0.166	0.464	0.322667	0.254667	0.0133333	0.00466667	0.026	0.00866667	0.022	0.00733333	0.204667	0.024	0.0966667	0.004	0.228667
	Ornithine	0.768	0.869333	0.868667	0.868667	0.868667	0.868	0.868	0.868667	0.868	0.868	0.868667	0.868667	0.868	0.868	0.868	0.868667	0.87	0.872	0.868	0.868	0.868	0.868	0.868	0.868	0.868	0.816667	0.816	0.870667	0.868	0.868	0.868	0.868	0.868	0.868	0.868	0.868
	Histidine	0.900667	0.973333	0.968667	0.969333	0.967333	0.968667	0.97	0.968667	0.970667	0.967333	0.968	0.969333	0.972667	0.97	0.969333	0.97	0.972	1.00867	0.976	0.970667	0.966	0.968	0.968667	0.972	0.967333	0.974667	0.971333	0.968	0.967333	0.968667	0.968	0.969333	0.970667	0.97	0.969333	0.966667
	Tyrosine	0.527333	0.55	0.539333	0.548	0.538667	0.544	0.558667	0.542667	0.542	0.536667	0.54	0.561333	0.552667	0.532667	0.570667	0.626	0.610667	0.580667	0.562	0.577333	0.546667	0.559333	0.556	0.547333	0.557333	0.587333	0.579333	0.555333	0.538	0.54	0.536667	0.535333	0.537333	0.552	0.532	0.533333
	Tryptophan	1.968	2.292	1.032	1.82267	1.922	1.01867	1.20067	1.58667	0.853333	1.05933	1.41667	2.54133	1.91067	0.989333	2.48467	3.96067	3.00067	1.59267	2.21333	2.55667	1.376	1.61	2.12133	1.34333	1.81933	1.92667	1.46933	2.00667	1.11867	1.28267	1.27533	1.62333	1.208	2.43533	0.883333	1.89933
	Cystine	1.18667	1.256	1.24533	1.24733	1.24667	1.24067	1.24	1.242	1.244	1.24733	1.24667	1.24667	1.24667	1.24333	1.24267	1.244	1.24467	1.24467	1.244	1.244	1.24133	1.23867	1.24067	1.242	1.24133	1.32667	1.32667	1.248	1.246	1.24333	1.24267	1.24133	1.24133	1.242	1.24667	1.246
		WT					P23					P41					P99					P59					P126						P178
		1	2	3	4	5	1	2	3	4	5	1	2	3	4	5	1	2	3	4	5	1	2	3	4	5	1	2	3	4	5	6	1	2	3	4	5
SD	Alanine	0.057735	0	0	0	0	0.0445421	0.0602771	0	0	0.023094	0	0.0250067	0.0253246	0	0.0227156	0.0525484	0.0550757	0.0864947	0.0064291	0.0332866	0	0.0080829	0	0	0.174667	0.124328	0.0404145	0.0456216	0.00757188	0.140627	0.095296	0.0532666	0.0798999	0.0975158	0.00416333	0.0102632
	Sarcosine	0.0496521	0	0	0	0	0.0196299	0.0744401	0	0	0	0	0.03	0.0261024	0	0.0238607	0.0612318	0.064941	0.103929	0	0.0397157	0	0.0087178	0	0	0.14	0.128939	0.0283078	0.175571	0.0087178	0.162148	0.111791	0.0626418	0.0927218	0.114525	0.0424421	0.01249
	Glycin	0	0	0	0	0.479201	0	0	0	0	0	0	0	0	0	0	0	0	0.0208167	0	0	0	0	0	0	0	0	0	0	0	0	0	0	0	0	0.03	0
	Valine	0.486789	1.08779e-15	1.08779e-15	1.08779e-15	1.08779e-15	0	0	1.08779e-15	1.08779e-15	4.0172	1.08779e-15	0	0	1.08779e-15	1.08779e-15	4.0172	0	0	1.08779e-15	1.08779e-15	1.08779e-15	1.08779e-15	1.08779e-15	1.08779e-15	6.958	0	0	0	0	0	0	0	0	4.2932	0	0
	Leucine	0	0	0	0.00305505	0	0.00416333	0.0064291	0	0	0.0185831	0	0.0102632	0.014	0	0.0122202	0.0183303	0.0117189	0.0110151	0	0.0110151	0	0.004	0.0011547	0	0.066	0	0	0.0220303	0	0	0.0391067	0	0	0.0208167	0	0
	Allo-Isoleucine	0.026	0.0011547	0.0011547	0.0011547	0	0.0011547	0.0715914	0.0011547	0	0.0160416	0.0011547	0	0.0034641	0.0288675	0.002	0.0023094	0.002	0.082203	0.0011547	0.0011547	0.002	0.002	0	0.020232	0.175333	0.0460579	0.00305505	0.010583	0.002	0.00416333	0.0502129	0.0023094	0.0023094	0.00305505	0.0011547	0.0242487
	Glutamine	0.0715914	0.0172434	0.0819024	0.0393107	0.052915	0.110315	0.0937514	0.114356	0.0090185	0.106308	0.156499	0.034641	0.0400666	0.0264575	0.0541972	0.0840714	0.0294845	0.0727461	0.0330454	0.0233524	0.0144222	0.0907157	0.0541479	0.132921	1.32267	0.0903549	0.0680392	0.0261024	0.0173205	0.117206	0.104429	0.223126	0.11724	0.132851	0.0133167	0.133422
	Threonine	0	0	0	0	0	0	0	0	0	0	0	0	0	0	0	0	0	0	0	0	0	0	0	0	0	0	0	0.0110151	0.00503322	0.0113725	0.0011547	0.0111355	0.010583	0.0144684	0.143764	0.0011547
	Serine	0	0	0	0	0	0.0921376	0.0754983	0	0	0.108573	0	0.0612862	0	0	0	0	0	0.0454459	0	0	0	0	0	0	0	0	0	0.0262298	0.0491664	0.0274955	0.0080829	0.0631506	0.0102632	0.0827768	0.0080829	0.011547
	Proline	0.0450333	0	0	0	0	0	0.0224796	0	0	0.0080829	0	0.00916515	0	0	0.020232	0.0756924	0.0589237	0.193094	0.0144222	0.0200333	0	0.0158745	0	0	0.333333	0.0488672	0	0.0194251	0.004	0.0416173	0.0336056	0.0306159	0.0568976	0.0323934	0.002	0.01
	Asparagine	0.461965	0.272949	0.269006	0.154182	0.179377	0.0504777	0.0794313	0.0504777	0.0208806	0.0650641	0.0200333	0.0590254	0.0207846	0.0268576	0.14342	0.12436	0.0704651	0.2012	0.0429108	0.0832346	0.00305505	0.0072111	0.0072111	0.0064291	0.214667	0.522308	0.222462	0.202112	0.0419682	0.947021	0.364379	0.191792	0.556066	0.434884	0.0310698	0.08519
	Aspartic Acid	0.545873	0.207435	0.221308	0.231252	0.0207846	0	0.0646632	0.106402	0.0251661	0	0.0581034	0.0802994	0.076742	0.0943186	0.0901184	0.0975773	0.0110151	0.0492747	0.0329242	0.0654319	0.023094	0.0990825	0.0052915	0.0506491	2.21933	0.353389	0.0663425	0.212669	0.0172434	0.405448	0.236764	0.0280238	0.377197	0.452205	0	0
	Methionine	0.0240278	0.0011547	3.39935e-17	0.002	0.00416333	0.00416333	0.0046188	0.0034641	3.39935e-17	0.0011547	0.002	0.0011547	0.002	0.0011547	0.0023094	0.0011547	0.0158745	0.0023094	0.0011547	0.00305505	0.002	0.0011547	0.00305505	0.00416333	0.220667	0.00305505	0.0011547	0.00757188	0.0103923	0.004	0.004	0.00503322	3.39935e-17	0.0011547	0.0052915	0.0023094
	Glutamic Acid	0.261781	0.117053	0.116465	0.113848	0.0619785	0.201633	0.230446	0.220194	0.0521664	0.12752	0.101041	0.10284	0.145194	0.0752861	0.0604759	0.108099	0.0280238	0.016773	0.126623	0.0901628	0.0410528	0.082	0.0571431	0.2012	1.66867	0.240208	0.183772	0.127017	0.0156205	0.263213	0.391542	0.503655	0.326123	0.435345	0.0427707	0.175799
	Phenylalanine	0.0552932	0.00757188	0.00416333	0.00305505	0.0011547	0.0052915	0.002	0.0052915	0.002	0.0052915	0.00305505	0.002	0.002	0.0023094	0.0057735	0.00757188	0.0052915	0.0034641	0.004	0.0061101	0.002	0.00416333	0.0011547	0.0034641	0.506667	0.0162891	0.0087178	0.0152753	0.0023094	0.0102632	0.0120554	0.0133167	0.0163707	0.03995	0	0.004
	Glutamine	0.0120554	0.0172434	0.0072111	0.00503322	0.0110151	0.180078	0.129167	0.172035	0.0196977	0.204003	0.0061101	0.0899555	0.0674191	0.0486758	0.0147422	0.0224796	0.0205264	0.684248	0.0111355	0.0140475	0.0102632	0.0131149	0.03	0.0791033	0.254667	0.0147422	0.0023094	0.0190788	0.00503322	0.00916515	0.00757188	0.0872315	0.0183303	0.0370045	0.002	0.0328836
	Ornithine	0.132288	0.0011547	0.0011547	0.0011547	0.0011547	0	0	0.0011547	0	0	0.0011547	0.0011547	0	0	0	0.0011547	0.002	0.0034641	0	0	0	0	0	0	0.868	0.0011547	1.35974e-16	0.0046188	0	0	0	0	0	0	0	0
	Histidine	0.137642	0.00503322	0.0011547	0.0023094	0.0023094	0.0011547	0.004	0.00305505	0.00416333	0.0011547	0.0034641	0.00305505	0.0023094	0.0034641	0.00305505	0.002	0.002	0.0080829	0.002	0.00305505	1.35974e-16	0.002	0.0046188	0.0052915	0.967333	0.0023094	0.0011547	0.002	0.0011547	0.0023094	0	0.0023094	0.0046188	0.004	0.00503322	0.00305505
	Tyrosine	0.0704935	0.002	0.00305505	0.0034641	0.0011547	0.002	0.0011547	0.0023094	0.002	0.0061101	0.0069282	0.0011547	0.00305505	0.0046188	0.00305505	0.0052915	0.0023094	0.0023094	0.002	0.00305505	0.0023094	0.00416333	0.0034641	0.0046188	0.557333	0.0080829	0.0046188	0.0090185	0	0.0034641	0.00416333	0.00757188	0.0110151	0.0072111	0.002	0.00416333
	Tryptophan	0.38614	0.215063	0.109124	0.182717	0.239508	0.0637913	0.0377536	0.116693	0.00305505	0.0927218	0.0714516	0.109038	0.0883704	0.0318957	0.134616	0.224155	0.0671218	0.0629391	0.0540494	0.128083	0.028	0.0582752	0.0637913	0.166785	1.81933	0.538094	0.293123	0.236747	0.0172434	0.257327	0.197305	0.375746	0.258124	0.728166	0.0136137	0.134942
	Cystine	0.188152	0.010583	0.0023094	0.00503322	0.00416333	0.0011547	0.0034641	0.002	0.0052915	0.0080829	0.0023094	0.0064291	0.0011547	0.00503322	0.0046188	0.004	0.00416333	0.00503322	0.0072111	0.002	0.00305505	0.0023094	0.0011547	0	1.24133	0.00416333	0.0046188	0.0052915	0.0034641	0.00305505	0.00416333	0.0011547	0.0023094	0.0052915	0.0100664	0.004

## Sheet: T3 Seed amino acids
		WT			Line 23			Line 59					Line 178
		P1	P32	P83	P33	P60	P75	P6	P16	P26	P59	P84	P23	P35	P51
c [mmol/kg]	Asparagine	14.1624	17.1676	13.8887	7.74931	7.80166	10.1538	8.81457	10.4287	5.22623	7.87351	3.73885	13.4055	7.97797	9.34039
	Aspartic Acid	4.05086	5.02741	3.23877	5.07609	4.78203	5.88132	7.34692	9.36248	7.78065	10.1862	5.83516	4.39854	5.34726	4.12743
	Glutamic acid	2.98431	3.51597	3.46137	2.81746	3.85768	4.51915	7.17515	5.70204	5.15411	6.92332	6.30071	3.54144	2.84359	2.67826
	Serine	0.895089	0.615963	0.67913	0.429829	0.597948	0.747005	0.569789	0.625723	0.789493	1.21064	1.17631	0.682828	0.309485	0.413456
	Histadine	1.28883	0.791653	1.07035	0.767858	1.10314	2.0904	2.46275	2.62462	1.93284	2.68265	2.6795	1.0948	0.246373	0.628708
	Glutamine	0.761118	0.467434	0.628882	0.457607	0.666239	1.18705	1.57346	1.54406	1.1864	1.67022	1.60292	0.663524	0.147483	0.397794
	Glycine	0.914211	0.789598	0.787206	0.585203	0.6452	0.669373	0.928147	0.796737	0.934747	1.07438	1.00375	0.810029	0.570091	0.578498
	Threonine	0.274359	0.273416	0.261217	0.148719	0.182705	0.189666	0.225191	0.232256	0.303516	0.417606	0.368925	0.240035	0.136408	0.129832
	Arginine	3.40714	3.98428	3.37778	2.77057	2.68205	3.72991	3.47814	4.74157	3.44147	4.31641	3.41915	3.35511	1.89427	2.42637
	Alanine	1.88533	1.54316	1.55528	1.41764	1.44682	1.85519	2.38806	2.31402	2.48253	2.97343	2.43811	1.68883	1.49083	1.3029
	Tyrosine	0.333183	0.268264	0.305825	0.166235	0.226491	0.23681	0.224092	0.275529	0.358259	0.51068	0.506954	0.319019	0.133291	0.158991
	Methionine/Tryptophan	0.577132	0.846976	0.540089	0.410545	0.369048	0.485331	0.463335	0.921878	0.7456	0.800238	0.68238	0.640177	0.290539	0.476206
	Valine	1.77115	1.65774	1.65668	1.2094	1.46429	1.69692	1.78961	2.15034	2.05379	2.79388	2.26713	1.70716	0.902017	1.03595
	Phenylalanine	0.708404	0.596157	0.670622	0.368236	0.455165	0.478092	0.494707	0.569162	0.613412	0.889418	0.832866	0.625845	0.447242	0.335199
	Isoluecine	1.04491	0.818669	0.896027	0.69728	0.880905	0.907403	0.718465	0.811501	1.11812	1.69551	1.48523	0.869119	0.486788	0.46404
	Leucine	1.22002	1.03248	1.12013	0.557006	0.791272	0.817773	0.793033	0.900019	1.18084	1.80124	1.5759	1.04305	0.543313	0.496683
	Lysine	0.324336	0.331142	0.290378	0.206503	0.200413	0.233193	0.26381	0.282364	0.263538	0.345106	0.277466	0.287818	0.16532	0.193294
		WT			Line 23			Line 59					Line 178
		P1	P32	P83	P33	P60	P75	P6	P16	P26	P59	P84	P23	P35	P51
SD	Asparagine	1.62084	0.212754	0.279809	0.925112	0.093811	0.0604807	0.114406	0.39206	0.0254896	0.237981	0.0421841	0.221689	0.468372	0.0843547
	Aspartic Acid	0.449729	0.150308	0.0870098	0.680062	0.0849879	0.0370776	0.10451	0.303714	0.0268363	0.318624	0.061035	0.0214878	1.14477	0.0642408
	Glutamic acid	0.427221	0.0293102	0.120949	0.347372	0.0890026	0.0965473	0.218716	0.0720739	0.225395	0.255902	0.0715011	0.049718	0.415666	0.0487516
	Serine	0.163694	0.00632581	0.014378	0.063153	0.0101333	0.00316158	0.0159181	0.0236031	0.00958235	0.0523079	0.0656859	0.00909072	0.0283514	0.00608471
	Histadine	0.261764	0.00228823	0.0300196	0.117241	0.0156664	0.0235159	0.116096	0.1018	0.0411142	0.0502732	0.0682293	0.0140542	0.0205329	0.0150836
	Glutamine	0.10354	0.0206374	0.0168013	0.0467552	0.0129905	0.049959	0.103367	0.119801	0.0311433	0.0760719	0.0641265	0.0433059	0.0164502	0.016467
	Glycine	0.148822	0.0130547	0.0219496	0.0960966	0.00615315	0.0154375	0.0423667	0.0155973	0.00897037	0.0426394	0.0279182	0.0107719	0.0266171	0.00764166
	Threonine	0.0652818	0.00430919	0.010455	0.0318827	0.00447594	0.00117783	0.0113063	0.0130982	0.00801434	0.0118545	0.0132768	0.00767105	0.0137665	0.00405345
	Arginine	0.435885	0.0246944	0.10031	0.370817	0.022522	0.0342617	0.108693	0.212379	0.0390934	0.24106	0.0401818	0.043063	0.0723589	0.0351085
	Alanine	0.328319	0.0137278	0.0463859	0.210348	0.018049	0.00840702	0.0753302	0.088375	0.021987	0.0577817	0.0367861	0.025991	0.203301	0.00698617
	Tyrosine	0.0763363	0.0289354	0.00603381	0.0282196	0.00610766	0.00314683	0.00706447	0.0263118	0.00134874	0.018783	0.0147104	0.00883764	0.00439796	0.0051175
	Methionine/Tryptophan	0.121065	0.0430128	0.00259262	0.0747056	0.00350762	0.00511309	0.00185971	0.0661198	0.003793	0.0263725	0.0110157	0.0304329	0.00132019	0.0312975
	Valine	0.344644	0.0288261	0.0512346	0.217717	0.018363	0.00501402	0.0443587	0.086842	0.0208051	0.0419663	0.0288793	0.019341	0.077721	0.0169147
	Phenylalanine	0.118273	0.0195707	0.0252801	0.109813	0.0424951	0.0130462	0.0116855	0.0644509	0.0193363	0.00816886	0.0102062	0.0393378	0.0186464	0.0575623
	Isoluecine	0.231057	0.0360424	0.0477128	0.147723	0.0193933	0.00996902	0.0370259	0.0344559	0.0308207	0.0208266	0.0419668	0.0183401	0.0532517	0.015537
	Leucine	0.298613	0.0288064	0.0395725	0.15085	0.0208848	0.00595432	0.032421	0.0555269	0.0312811	0.0325673	0.0434669	0.0239169	0.0421849	0.0165949
	Lysine	0.0648128	0.00829703	0.0152501	0.0425543	0.00299915	0.00383442	0.00999298	0.0189486	0.00423666	0.00913805	0.00607613	0.00589565	0.00322949	0.00388389

## Sheet: ANOVA free amino acids
Results for free asparagine, aspartic acid, glutamic acid and glutamine from Analysis of Variance of the T3 seed amino acid data.
The presented results are for a subset of the lines actually analysed. There were three measurement replicates for each plant for each line, with the analysis of differences being relative to the differences between plants, not between samples/measurements.
SED and LSD tables are provided because of the different levels of replication for the different lines. A one-sided t-test is provided for the free asparagine concentrations.
Free asparagine concentration, table of means								Free aspartic acid concentration, table of means								Free glutamic acid table of means								Free glutamine table of means
	Line	178	23	59	wt	F pr			Line	178	23	59	wt	F pr			Line	178	23	59	wt	F pr			Line	178	23	59	wt	F pr
		10.2413	8.5683	7.2164	15.0729	0.04				4.6244	5.2465	8.1023	4.1057	0.007				3.0211	3.7314	6.2511	3.3205	<0.001				0.4029	0.7703	1.5154	0.6191	0.078
	rep.	9	9	15	9				rep.	9	9	15	9				rep.	9	9	15	9				rep.	9	9	15	9
	seds								seds								seds								seds
Line 178	*							Line 178	*							Line 178	*							Line 178	*
Line 23	3.442	*						Line 23	1.145	*						Line 23	0.68	*						Line 23	0.4847	*
Line 59	3.079	3.079	*					Line 59	1.024	1.024	*					Line 59	0.6082	0.6082	*					Line 59	0.4336	0.4336	*
Line wt	3.442	3.442	3.079	*				Line wt	1.145	1.145	1.024	*				Line wt	0.68	0.68	0.6082	*				Line wt	0.4847	0.4847	0.4336	*
	Line 178	Line 23	Line 59	wt					Line 178	Line 23	Line 59	wt					Line 178	Line 23	Line 59	wt					Line 178	Line 23	Line 59	wt
lsds (5 %)								lsds (5 %)								lsds (5 %)								lsds (5 %)
Line 178	*							Line 178	*							Line 178	*							Line 178	*
Line 23	7.437	*						Line 23	2.473	*						Line 23	1.469	*						Line 23	1.047	*
Line 59	6.652	6.652	*					Line 59	2.212	2.212	*					Line 59	1.314	1.314	*					Line 59	0.937	0.937	*
WT	7.437	7.437	6.652	*				wt	2.473	2.473	2.212	*				wt	1.469	1.469	1.314	*				wt	1.047	1.047	0.937	*
	Line 178	Line 23	Line 59	wt					Line 178	Line 23	Line 59	wt					Line 178	Line 23	Line 59	wt					Line 178	Line 23	Line 59	wt
Free asparagine concentration, one-sided t-test
	Mean	WT Diff	SED	t-val	p-val
178	10.2413	-4.8316	3.442	-1.4037	0.0919
23	8.5483	-6.5246	3.442	-1.8956	0.0402
59	7.2164	-7.8565	3.079	-2.5516	0.0121
WT	15.0729

## Sheet: Phenotyping table of means
Plants of lines 23, 59, 99, 41 and 178 were grown up from T2 seed in a glasshouse.
There were five plants per 254 mm pot, randomised according to a statistical blocking method. A wildtype control plant was sown in each of the pots to allow for comparison between the pots.
The data were analysed using a restricted maximum likelihood (REML)/linear mixed model method.
			Predicted Means								Average standard error of differences
		Line	126	178	23	30	41	59	99	WT	With WT	Between Lines	F pr
		Height_of_Tallest_Tiller_cm	79.81	73.58	74.43	73.37	76.78	73.2	70	72.6	2.89286	3.29714	0.158
		Tiller_number	10.557	7.433	9.759	7.619	11.281	11.266	10.796	8.871	1.70271	1.91276	0.24
		Ear_number	9.45	6.954	8.283	7.034	10.264	10.168	8.685	7.958	1.44329	1.58414	0.258
		Total_biomass	32	29.36	31.38	24.38	40.15	33.78	32.2	29.04	6.56571	7.07238	0.59
		Above_ground_biomass	12.53	10.18	12.94	9.3	15.77	12.05	11.17	10.81	2.42429	2.58095	0.375
		Total_Ear_weight	20	18.87	18.3	15.46	24.48	21.62	20.49	18.26	4.26571	4.64143	0.699
		TOTAL_SEED_WEIGHT	14.94	14.64	14.32	12.18	18.77	16.76	17.98	13.9	3.47286	3.82524	0.674
		Top_Seed_Weight	4.857	4.229	3.922	3.372	5.779	5.101	5.392	4.427	1.03743	1.13543	0.442
		Middle_Seed_Weight	4.914	5.436	5.36	4.126	6.466	6.238	6.311	4.848	1.20243	1.31814	0.567
		Bottom_Seed_Weight	5.186	4.925	5.297	4.328	6.633	5.924	6.044	4.751	1.291	1.44367	0.757
		Mean_50sw	0.835	2.139	2.152	1.982	1.792	1.801	2.73	1.679	0.15	0.174571	<0.001
The 'With WT' SED should be used for comparing each line with the WT control, while the 'Between Lines' SED should be used for comparisons between the edited lines.
Average SEDs are given due to the slightly unbalanced nature of the design, which results in some variation in the sizes of the SEDs (further affected by the variation in replication levels amongst the edited lines).
